# Supplementary material for: PUMA: PANDA Using MicroRNA Associations
Source: Bioinformatics. 2020 Jun 17;36(18):4765–73. doi: 10.1093/bioinformatics/btaa571 (PMC7750953; doi:10.1093/bioinformatics/btaa571)
Supplement: btaa571_supplementary_data [file btaa571_supplementary_data.zip]

Archive with 3 entries (3 files):
- supplement_revision.pdf
- supplemental_table_S2_mirdsnp_gtex_tissues.txt
- supplemental_table_S3_edges_jaccard_index.txt
