# Supplementary material for: PUMA: PANDA Using MicroRNA Associations
Source: Bioinformatics. 2020 Jun 17;36(18):4765–73. doi: 10.1093/bioinformatics/btaa571 (PMC7750953; doi:10.1093/bioinformatics/btaa571)
Supplement: btaa571_supplementary_data [file btaa571_supplementary_data.zip › supplemental_table_S2_mirdsnp_gtex_tissues.txt]

Disease (miRdSNP)	Matching GTEx tissue
Achilles tendinopathy
Adolescent idiopathic scoliosis
Alcoholism
Alzheimer's disease	Brain_other
Ankylosing spondylitis
Anorexia nervosa
Asthma	Lung
Attention deficit/hyperactivity disorder	Brain_other
Autism	Brain_other
Autoimmune diseases
Barrett's esophagus	Esophagus_mucosa
Barrett's esophagus	Esophagus_muscularis
Behçet's disease
Bilary tract cancer
Bilateral quadriceps tendon rupture
Bipolar disorder	Brain_other
Bladder cancer
Breast cancer	Breast
Cardiovascular disease	Heart_left_ventricle
Cardiovascular disease	Heart_atrial_appendage
Cervical cancer	Uterus
Chronic hepatitis	Liver
Chronic obstructive pulmonary disease	Lung
Chronic renal insufficiency	Kidney_cortex
Chronic rhinosinusitis
Cleft palate	Brain_other
Cocaine dependence	Brain_other
Colorectal cancer	Colon_sigmoid
Colorectal cancer	Colon_transverse
Congenital heart disease	Heart_left_ventricle
Congenital heart disease	Heart_atrial_appendage
Coronary artery disease	Artery_coronary
Coronary atherosclerosis	Artery_coronary
Coronary heart disease	Artery_coronary
Coronary syndrome	Artery_coronary
Crohn's disease	Colon_sigmoid
Crohn's disease	Colon_transverse
Cystic fibrosis lung disease
Delirium tremens
Depression	Brain_other
Developmental dyslexia	Brain_other
Diabetes	Pancreas
Diabetic nephropathy	Kidney_cortex
Disorders of sex development	Testis
Disorders of sex development	Ovary
Eating disorder	Brain_other
Emphysema	Lung
Endometrial cancer	Uterus
End-stage liver disease in alpha1-antitrypsin deficiency	Liver
End-stage renal disease	Kidney_cortex
Esophageal cancer	Esophagus_mucosa
Esophageal cancer	Esophagus_muscularis
Essential hypertension
Familial combined hyperlipidemia
Fibrolamellar carcinomas	Liver
Focal segmental glomerulosclerosis	Kidney_cortex
Gallbladder cancer
Gilles de la Tourette syndrome	Brain_other
Glioblastoma	Brain_other
Glioma	Brain_other
Graves' disease	Thyroid
Hepatic steatosis	Liver
Hepatocellular carcinoma	Liver
Heroin addiction	Brain_other
High myopia
HIV-1
Hodgkin's lymphoma	Whole_blood
Huntington's disease	Brain_basal_ganglia
Hypertension-associated endstage renal disease (ESRD)	Kidney_cortex
Hypertriglyceridemia
Insomnia
Insulin resistance syndrome	Pancreas
Intracranial aneurysms
Ischemic stroke
Isolated systolic hypertension
Kawasaki disease	Artery_coronary
Kidney disease	Kidney_cortex
Late age-related macular degeneration
Late onset Alzheimer's Disease	Brain_other
Leukemia	Whole_blood
Lung cancer	Lung
Lung injury	Lung
Major depressive disorder	Brain_other
Metabolic syndrome
Migraine with aura	Brain_other
Mild cognitive impairment	Brain_other
Multiple myeloma	Whole_blood
Myeloid leukemia	Whole_blood
Myocardial infarction	Heart_left_ventricle
Myocardial infarction	Heart_atrial_appendage
Myopia
Nicotine dependence	Brain_other
Non-Hodgkin lymphoma
Nonsegmental vitiligo	Skin
Non-small cell lung cancer	Lung
Nonspecific mental retardation	Brain_other
Nonsyndromic cleft lip and palate
Obesity	Adipose_subcutaneous
Obesity	Adipose_visceral
Obstructive pulmonary disease	Lung
Oral premalignant
Osteoporosis
Otosclerosis
Ovarian cancer	Ovary
Paget's disease of bone
Panic disorder	Brain_other
Papillary thyroid carcinoma	Thyroid
Parkinson's disease	Brain_basal_ganglia
Pelizaeus-merzbacher-like disease	Brain_other
Polygenic dyslipidemia
Portopulmonary hypertension	Lung
Posttraumatic stress disorder	Brain_other
Pre-eclampsia
Preterm birth
Progressive supranuclear palsy	Brain_other
Prostate cancer	Prostate
Pseudoexfoliation syndrome
Psoriasis	Skin
Psoriatic arthritis
PTEN hamartoma tumor syndrome
Recurrent miscarriage
Renal cancer	Kidney_cortex
Rheumatoid arthritis
Schizophrenia	Brain_other
Secondary deficiency of caveolins	Skeletal_muscle
Sepsis
Sickle cell disease	Whole_blood
Stroke
Substance dependence	Brain_other
Suicidal behavior	Brain_other
Systemic lupus erythematosus
Type 1 diabetes	Pancreas
Type 2 diabetes	Pancreas
Type 2 diabetic end-stage renal disease	Kidney_cortex
Ulcerative colitis	Colon_sigmoid
Ulcerative colitis	Colon_transverse
