# Supplementary material for: PUMA: PANDA Using MicroRNA Associations
Source: Bioinformatics. 2020 Jun 17;36(18):4765–73. doi: 10.1093/bioinformatics/btaa571 (PMC7750953; doi:10.1093/bioinformatics/btaa571)
Supplement: btaa571_supplementary_data [file btaa571_supplementary_data.zip › supplemental_table_S3_edges_jaccard_index.txt]

Tissue	miRNA	Top regulated GO term	Target gene	Jaccard index
Ovary	MIR429	G1_PHASE_OF_MITOTIC_CELL_CYCLE	CDK2	0.359230445975225
Breast	MIR429	NEGATIVE_REGULATION_OF_ANGIOGENESIS	VEGFA	0.334344746653817
Pancreas	MIR1197	ICOSANOID_METABOLIC_PROCESS	ADIPOR2	0.311203604195192
Breast	MIR133B	N_TERMINAL_PROTEIN_AMINO_ACID_MODIFICATION	TGFBR1	0.263092395498391
Heart atrial appendage	MIR140-5P	INTERLEUKIN_2_PRODUCTION	TLR4	0.255265698478412
Artery coronary	MIR429	ENDOTHELIAL_CELL_MIGRATION	VEGFA	0.244594988222663
Whole blood	MIR140-5P	N_TERMINAL_PROTEIN_AMINO_ACID_MODIFICATION	LDLR	0.206138169293144
Artery coronary	MIR590-3P	RRNA_METABOLIC_PROCESS	USF1	0.19982447926441
Brain other	MIR107	GLUTAMATE_SIGNALING_PATHWAY	DRD1	0.190931933736725
Brain other	MIR520A-3P	GLUTAMATE_SIGNALING_PATHWAY	DRD1	0.190931933736725
Brain other	MIR199B-5P	PROTEIN_TARGETING_TO_MITOCHONDRION	MYH9	0.189787391716331
Breast	MIR125A-5P	NUCLEOSOME_ASSEMBLY	TLK2	0.187477257884533
Breast	MIR206	REGULATION_OF_PROTEIN_POLYMERIZATION	CCND1	0.184793228605189
Brain other	MIR520D-3P	NEGATIVE_REGULATION_OF_CYTOSKELETON_ORGANIZATION_AND_BIOGENESIS	EIF4B	0.180660801259823
Skeletal muscle	MIR342-3P	TRNA_PROCESSING	PTRF	0.179099406340786
Ovary	MIR496	REGIONALIZATION	FOXF2	0.177467843758166
Brain other	MIR206	PROTEIN_TARGETING_TO_MITOCHONDRION	CPLX2	0.169956240687948
Brain other	MIR520E	NEUROTRANSMITTER_SECRETION	DRD1	0.169420247079217
Breast	MIR133B	N_TERMINAL_PROTEIN_AMINO_ACID_MODIFICATION	IGF1R	0.1666047304686
Uterus	MIR590-5P	T_CELL_DIFFERENTIATION	IL12A	0.165062775140168
Brain other	MIR107	GLUTAMATE_SIGNALING_PATHWAY	GABRB1	0.163191162931647
Breast	MIR337-3P	INTERLEUKIN_2_PRODUCTION	MBL2	0.155185817043068
Breast	MIR206	REGULATION_OF_PROTEIN_POLYMERIZATION	TLK2	0.154832509502934
Breast	MIR140-5P	MUSCLE_CELL_DIFFERENTIATION	VEGFA	0.151779605151536
Breast	MIR107	HOMEOSTASIS_OF_NUMBER_OF_CELLS	TPD52	0.150421879633607
Brain other	MIR107	GLUTAMATE_SIGNALING_PATHWAY	CDK5R1	0.146362977399151
Brain other	MIR520C-3P	REGULATION_OF_SYNAPSE_STRUCTURE_AND_ACTIVITY	DRD1	0.145912888203025
Heart atrial appendage	MIR556-5P	POSITIVE_REGULATION_OF_PEPTIDYL_TYROSINE_PHOSPHORYLATION	GATA4	0.141367400947068
Breast	MIR591	ECTODERM_DEVELOPMENT	VEGFA	0.141073996858992
Breast	MIR876-5P	INTERLEUKIN_2_PRODUCTION	TGFBR1	0.13627642561914
Lung	MIR429	CALCIUM_MEDIATED_SIGNALING	PTEN	0.129647066788172
Breast	MIR107	HOMEOSTASIS_OF_NUMBER_OF_CELLS	ESRRG	0.12941851556049
Adipose subcutaneous	MIR449A	PROTEIN_AMINO_ACID_ADP_RIBOSYLATION	USF1	0.128082706766917
Colon transverse	MIR133B	PROTEIN_STABILIZATION	TGFBR1	0.126912414745312
Lung	MIR520E	SYNAPTOGENESIS	VEGFA	0.118813709797481
Brain other	MIR449A	AEROBIC_RESPIRATION	SLC25A27	0.118717143423026
Brain other	MIR330-5P	TRNA_METABOLIC_PROCESS	EIF4B	0.118393031699483
Brain other	MIR520E	NEUROTRANSMITTER_SECRETION	LIF	0.117374828348073
Lung	MIR429	CALCIUM_MEDIATED_SIGNALING	VEGFA	0.115402893666807
Brain other	MIR326	SMOOTH_MUSCLE_CONTRACTION_GO_0006939	DRD2	0.111624246949593
Brain other	MIR520A-3P	GLUTAMATE_SIGNALING_PATHWAY	ATF6B	0.111185951492124
Brain other	MIR217	REGULATION_OF_VIRAL_REPRODUCTION	CLOCK	0.109767513999068
Breast	MIR543	INTERLEUKIN_2_PRODUCTION	VEGFA	0.109170715350341
Breast	MIR448	INTERLEUKIN_2_PRODUCTION	APC	0.108392633090437
Breast	MIR129-5P	INTERLEUKIN_2_PRODUCTION	APC	0.108392633090437
Lung	MIR140-5P	KERATINOCYTE_DIFFERENTIATION	VEGFA	0.104586518042294
Whole blood	MIR591	EPIDERMAL_GROWTH_FACTOR_RECEPTOR_SIGNALING_PATHWAY	VEGFA	0.103238186565282
Breast	MIR125A-5P	NUCLEOSOME_ASSEMBLY	APC	0.1027318064712
Ovary	MIR429	G1_PHASE_OF_MITOTIC_CELL_CYCLE	FOXF2	0.0997713632146847
Colon transverse	MIR133B	PROTEIN_STABILIZATION	INSR	0.0994484819654807
Breast	MIR140-5P	MUSCLE_CELL_DIFFERENTIATION	IGF1R	0.09788696575773
Colon sigmoid	MIR543	ACUTE_INFLAMMATORY_RESPONSE	IL10	0.0976658103169237
Lung	MIR520A-3P	PRODUCTION_OF_MOLECULAR_MEDIATOR_OF_IMMUNE_RESPONSE	VEGFA	0.0973749711608095
Brain basal ganglia	MIR595	RNA_3END_PROCESSING	PPARGC1A	0.094132919711867
Heart atrial appendage	MIR429	NUCLEOSOME_ASSEMBLY	GATA4	0.0916370627936851
Breast	MIR206	REGULATION_OF_PROTEIN_POLYMERIZATION	VEGFA	0.0908405111330142
Adipose visceral	MIR125A-5P	NUCLEOSOME_ASSEMBLY	STAT3	0.0907390550851711
Whole blood	MIR543	REGULATION_OF_RAS_GTPASE_ACTIVITY	VEGFA	0.090031213055796
Artery coronary	MIR543	RESPONSE_TO_WOUNDING	VEGFA	0.086650995740795
Artery coronary	MIR342-5P	DEFENSE_RESPONSE_TO_VIRUS	GLIS3	0.0862452826410642
Artery coronary	MIR520E	DEFENSE_RESPONSE_TO_VIRUS	VEGFA	0.0861727671012232
Artery coronary	MIR520A-3P	DEFENSE_RESPONSE_TO_VIRUS	VEGFA	0.0861727671012232
Brain other	MIR125A-3P	TRNA_METABOLIC_PROCESS	BRCA1	0.085626632403809
Brain other	MIR520C-3P	REGULATION_OF_SYNAPSE_STRUCTURE_AND_ACTIVITY	LIF	0.0846648574171868
Breast	MIR299-3P	G2_M_TRANSITION_OF_MITOTIC_CELL_CYCLE	VEGFA	0.0845237796836363
Breast	MIR140-5P	MUSCLE_CELL_DIFFERENTIATION	TGFBR1	0.084466247363878
Breast	MIR217	INTERLEUKIN_2_PRODUCTION	ESRRG	0.0843941468479365
Artery coronary	MIR140-5P	PHOTORECEPTOR_CELL_MAINTENANCE	VEGFA	0.0842105263157895
Heart left ventricle	MIR140-5P	PROTEIN_AMINO_ACID_ADP_RIBOSYLATION	TLR4	0.0833175025329281
Pancreas	MIR1827	POSITIVE_REGULATION_OF_PROTEIN_SECRETION	PPARD	0.0829234699899196
Breast	MIR190B	NEGATIVE_REGULATION_OF_IMMUNE_SYSTEM_PROCESS	IGF1	0.0812090087062698
Breast	MIR1302	EPITHELIAL_CELL_DIFFERENTIATION	SART1	0.0810014794115911
Kidney cortex	MIR107	SYNAPTOGENESIS	MYH9	0.0808059516054795
Pancreas	MIR449A	EPITHELIAL_TO_MESENCHYMAL_TRANSITION	USF1	0.080736802413273
Brain other	MIR206	PROTEIN_TARGETING_TO_MITOCHONDRION	SNAP25	0.0802853000890346
Brain basal ganglia	MIR199B-5P	TRNA_PROCESSING	PPARGC1A	0.0794465889860626
Lung	MIR486-5P	SYNAPTOGENESIS	PTEN	0.0792001042104435
Whole blood	MIR520A-3P	RESPONSE_TO_IONIZING_RADIATION	VEGFA	0.0786569858184731
Breast	MIR129-5P	INTERLEUKIN_2_PRODUCTION	IGF1	0.0782877580846036
Lung	MIR520D-3P	PROTEIN_IMPORT_INTO_NUCLEUS_TRANSLOCATION	VEGFA	0.077854850856909
Breast	MIR429	NEGATIVE_REGULATION_OF_ANGIOGENESIS	PRKCA	0.0769349936574017
Breast	MIR139-5P	RESPONSE_TO_STEROID_HORMONE_STIMULUS	IGF1R	0.0753449649059843
Breast	MIR217	INTERLEUKIN_2_PRODUCTION	TLK2	0.0742612564737731
Breast	MIR543	INTERLEUKIN_2_PRODUCTION	TLK2	0.0742612564737731
Colon transverse	MIR590-5P	NEUROTRANSMITTER_SECRETION	PTGS2	0.0732173382173382
Colon transverse	MIR320A	NUCLEOCYTOPLASMIC_TRANSPORT	TGFBR1	0.072687854805057
Colon sigmoid	MIR140-5P	ACUTE_INFLAMMATORY_RESPONSE	TLR4	0.0725328658829616
Breast	MIR455-5P	DNA_MODIFICATION	IGF1R	0.0718113804162766
Breast	MIR599	EPITHELIAL_CELL_DIFFERENTIATION	IGF1	0.0694840537608447
Pancreas	MIR142-5P	DEVELOPMENTAL_GROWTH	SREBF1	0.069073717368024
Brain other	MIR520C-3P	REGULATION_OF_SYNAPSE_STRUCTURE_AND_ACTIVITY	EFNB2	0.0686949629034851
Colon sigmoid	MIR320A	ACUTE_INFLAMMATORY_RESPONSE	TGFBR1	0.0681157493120254
Colon sigmoid	MIR140-5P	ACUTE_INFLAMMATORY_RESPONSE	TGFBR1	0.0681157493120254
Prostate	MIR199B-5P	TRIACYLGLYCEROL_METABOLIC_PROCESS	CAV1	0.0661764705882353
Lung	MIR543	CELL_RECOGNITION	VEGFA	0.0654107016492454
Lung	MIR542-3P	CELLULAR_HOMEOSTASIS	PTEN	0.0650143278302317
Breast	MIR142-3P	REGULATION_OF_IMMUNE_EFFECTOR_PROCESS	APC	0.0631805719319349
Brain other	MIR520D-3P	NEGATIVE_REGULATION_OF_CYTOSKELETON_ORGANIZATION_AND_BIOGENESIS	LIF	0.0628231641115414
Kidney cortex	MIR142-3P	PROTEIN_MODIFICATION_BY_SMALL_PROTEIN_CONJUGATION	MYH9	0.0621693035230242
Pancreas	MIR140-5P	DEVELOPMENTAL_GROWTH	TLR4	0.0613191560564719
Adipose subcutaneous	MIR125A-5P	EMBRYO_IMPLANTATION	STAT3	0.0605764068758321
Brain other	MIR542-3P	G2_M_TRANSITION_OF_MITOTIC_CELL_CYCLE	CLOCK	0.0588327906345487
Prostate	MIR630	PROTEIN_IMPORT_INTO_NUCLEUS_TRANSLOCATION	CAV1	0.058606067976074
Colon transverse	MIR140-5P	GENERATION_OF_A_SIGNAL_INVOLVED_IN_CELL_CELL_SIGNALING	TLR4	0.0581835712767673
Lung	MIR654-3P	CELL_FATE_COMMITMENT	NBN	0.0580289295497122
Brain other	MIR326	SMOOTH_MUSCLE_CONTRACTION_GO_0006939	CRHR1	0.057996134265052
Pancreas	MIR125A-5P	APOPTOTIC_MITOCHONDRIAL_CHANGES	VDR	0.0575790624097799
Brain other	MIR142-5P	DEFENSE_RESPONSE_TO_VIRUS	SREBF1	0.0556387635423497
Brain other	MIR142-3P	DEFENSE_RESPONSE_TO_VIRUS	APC	0.0554367371168188
Whole blood	MIR520D-3P	ACUTE_INFLAMMATORY_RESPONSE	VEGFA	0.0547525725508868
Colon transverse	MIR140-5P	GENERATION_OF_A_SIGNAL_INVOLVED_IN_CELL_CELL_SIGNALING	TGFBR1	0.0546359762525156
Esophagus mucosa	MIR206	RESPONSE_TO_HEAT	DICER1	0.0537857793179709
Brain other	MIR429	DEFENSE_RESPONSE_TO_VIRUS	CECR2	0.0535138345873002
Skeletal muscle	MIR599	NEGATIVE_REGULATION_OF_DNA_REPLICATION	PTRF	0.0528635957175708
Brain other	MIR125A-5P	ANDROGEN_RECEPTOR_SIGNALING_PATHWAY	APC	0.0523637551623361
Brain other	MIR217	REGULATION_OF_VIRAL_REPRODUCTION	CDK5R1	0.0498832603883653
Colon sigmoid	MIR496	ACUTE_INFLAMMATORY_RESPONSE	CD86	0.0495642288745737
Esophagus mucosa	MIR129-5P	RESPONSE_TO_HEAT	IGF1	0.0493292302548227
Whole blood	MIR140-5P	N_TERMINAL_PROTEIN_AMINO_ACID_MODIFICATION	VEGFA	0.048763989758844
Whole blood	MIR199B-5P	N_TERMINAL_PROTEIN_AMINO_ACID_MODIFICATION	VEGFA	0.048763989758844
Whole blood	MIR520C-3P	N_TERMINAL_PROTEIN_AMINO_ACID_MODIFICATION	VEGFA	0.048763989758844
Whole blood	MIR429	N_TERMINAL_PROTEIN_AMINO_ACID_MODIFICATION	VEGFA	0.048763989758844
Kidney cortex	MIR34C-5P	MITOTIC_SPINDLE_ORGANIZATION_AND_BIOGENESIS	MYH9	0.0486584675731643
Kidney cortex	MIR449A	MITOTIC_SPINDLE_ORGANIZATION_AND_BIOGENESIS	MYH9	0.0486584675731643
Breast	MIR543	INTERLEUKIN_2_PRODUCTION	IL1A	0.0479193791906197
Pancreas	MIR125A-5P	APOPTOTIC_MITOCHONDRIAL_CHANGES	IL6R	0.0478118728350246
Colon transverse	MIR129-5P	GENERATION_OF_A_SIGNAL_INVOLVED_IN_CELL_CELL_SIGNALING	IGF1	0.0470414217888712
Artery coronary	MIR199B-5P	EMBRYO_IMPLANTATION	VEGFA	0.0464763525767225
Artery coronary	MIR520D-3P	STRIATED_MUSCLE_CONTRACTION_GO_0006941	VEGFA	0.0457961797359909
Brain other	MIR142-3P	DEFENSE_RESPONSE_TO_VIRUS	MYH9	0.0451745403046318
Artery coronary	MIR206	G_PROTEIN_SIGNALING_ADENYLATE_CYCLASE_INHIBITING_PATHWAY	VEGFA	0.0443848884680621
Colon transverse	MIR876-5P	RECEPTOR_MEDIATED_ENDOCYTOSIS	TGFBR1	0.044337780685906
Breast	MIR125A-3P	TRIACYLGLYCEROL_METABOLIC_PROCESS	BRCA1	0.0441915975498248
Breast	MIR520D-3P	NUCLEOSOME_ASSEMBLY	CCND1	0.0433713424896672
Breast	MIR193A-3P	NUCLEOSOME_ASSEMBLY	CCND1	0.0433713424896672
Brain other	MIR429	DEFENSE_RESPONSE_TO_VIRUS	CRHBP	0.0433171515615093
Brain other	MIR542-3P	G2_M_TRANSITION_OF_MITOTIC_CELL_CYCLE	MYH9	0.0431074990745209
Breast	MIR520C-3P	TRNA_PROCESSING	CCND1	0.0428244527572276
Breast	MIR520E	TRNA_PROCESSING	CCND1	0.0428244527572276
Lung	MIR34C-5P	DETECTION_OF_ABIOTIC_STIMULUS	SERPINE1	0.0415757333879428
Brain other	MIR520E	NEUROTRANSMITTER_SECRETION	EFNB2	0.0413161951685764
Adipose subcutaneous	MIR590-3P	SEXUAL_REPRODUCTION	USF1	0.0406145840488172
Artery coronary	MIR429	ENDOTHELIAL_CELL_MIGRATION	GATA2	0.0401741220902761
Brain other	MIR520A-3P	GLUTAMATE_SIGNALING_PATHWAY	EFNB2	0.0400756793945648
Pancreas	MIR485-5P	POSITIVE_REGULATION_OF_CELL_ADHESION	ADIPOR2	0.0399069465878375
Pancreas	MIR34C-5P	REGULATION_OF_INTERFERON_GAMMA_BIOSYNTHETIC_PROCESS	IL6R	0.039605928687886
Ovary	MIR520A-3P	ACUTE_INFLAMMATORY_RESPONSE	FOXF2	0.0395242140711601
Ovary	MIR520D-3P	ACUTE_INFLAMMATORY_RESPONSE	FOXF2	0.0395242140711601
Ovary	MIR520C-3P	ACUTE_INFLAMMATORY_RESPONSE	FOXF2	0.0395242140711601
Breast	MIR631	NUCLEOSOME_ASSEMBLY	CXCL12	0.0388854340284208
Liver	MIR631	NUCLEOSOME_ASSEMBLY	CXCL12	0.0388854340284208
Breast	MIR320A	RESPIRATORY_GASEOUS_EXCHANGE	TGFBR1	0.0387893566241883
Breast	MIR320A	RESPIRATORY_GASEOUS_EXCHANGE	TPD52	0.0385868564060054
Brain other	MIR28-5P	SPERM_MOTILITY	LIF	0.0382954961516698
Testis	MIR520A-3P	APOPTOTIC_MITOCHONDRIAL_CHANGES	FOXF2	0.0379244465391284
Testis	MIR520C-3P	APOPTOTIC_MITOCHONDRIAL_CHANGES	FOXF2	0.0379244465391284
Testis	MIR520D-3P	APOPTOTIC_MITOCHONDRIAL_CHANGES	FOXF2	0.0379244465391284
Testis	MIR520E	APOPTOTIC_MITOCHONDRIAL_CHANGES	FOXF2	0.0379244465391284
Breast	MIR429	NEGATIVE_REGULATION_OF_ANGIOGENESIS	ESRRG	0.0378640217577718
Colon transverse	MIR133B	PROTEIN_STABILIZATION	DLG5	0.037663919900762
Lung	MIR299-3P	TRANSLATION	VEGFA	0.0373911211883973
Whole blood	MIR557	SPHINGOID_METABOLIC_PROCESS	NFKBIA	0.0369444444444444
Brain other	MIR107	GLUTAMATE_SIGNALING_PATHWAY	CLOCK	0.0362567681737803
Testis	MIR429	SPERM_MOTILITY	FOXF2	0.0354168493030595
Uterus	MIR342-3P	EPITHELIAL_CELL_DIFFERENTIATION	CD83	0.0347482993197279
Pancreas	MIR485-5P	POSITIVE_REGULATION_OF_CELL_ADHESION	SORBS1	0.0346924256662624
Pancreas	MIR320A	COFACTOR_CATABOLIC_PROCESS	ADIPOR1	0.0346491228070175
Prostate	MIR520E	ACTIN_FILAMENT_BASED_MOVEMENT	CHAF1A	0.0340429261830124
Heart atrial appendage	MIR1208	NUCLEOSOME_ASSEMBLY	TLR4	0.0335750360750361
Brain other	MIR520A-3P	GLUTAMATE_SIGNALING_PATHWAY	LIF	0.0335506777962021
Whole blood	MIR448	REGULATION_OF_RHO_GTPASE_ACTIVITY	IKZF1	0.033262169732758
Brain other	MIR875-5P	FATTY_ACID_BIOSYNTHETIC_PROCESS	CLOCK	0.0331042794709136
Prostate	MIR520C-3P	RESPONSE_TO_HEAT	CHAF1A	0.0331015591229532
Testis	MIR496	NEGATIVE_REGULATION_OF_HYDROLASE_ACTIVITY	FOXF2	0.0327004656848853
Adipose subcutaneous	MIR339-5P	REGULATION_OF_GENE_EXPRESSION_EPIGENETIC	ADRA2A	0.0315958769259865
Breast	MIR125A-5P	NUCLEOSOME_ASSEMBLY	BMPR1B	0.031387371269542
Lung	MIR206	AMINO_ACID_DERIVATIVE_BIOSYNTHETIC_PROCESS	VEGFA	0.0309462246437036
Lung	MIR199B-5P	AMINO_ACID_DERIVATIVE_BIOSYNTHETIC_PROCESS	VEGFA	0.0309462246437036
Brain other	MIR875-5P	FATTY_ACID_BIOSYNTHETIC_PROCESS	CECR2	0.0308065271604036
Brain other	MIR520C-3P	REGULATION_OF_SYNAPSE_STRUCTURE_AND_ACTIVITY	EIF4B	0.03007749399855
Breast	MIR320A	RESPIRATORY_GASEOUS_EXCHANGE	IGF1	0.0298230652892466
Brain other	MIR125A-5P	ANDROGEN_RECEPTOR_SIGNALING_PATHWAY	GRIN2A	0.0295562330623306
Kidney cortex	MIR133B	RRNA_PROCESSING	MYH9	0.0292604796986963
Brain other	MIR133B	TRNA_PROCESSING	MYH9	0.0291981070410751
Kidney cortex	MIR199B-5P	TRNA_PROCESSING	MYH9	0.0291981070410751
Artery coronary	MIR520C-3P	DETECTION_OF_CHEMICAL_STIMULUS	VEGFA	0.0287072378918097
Heart atrial appendage	MIR590-5P	HUMORAL_IMMUNE_RESPONSE	THBD	0.0286700976086062
Brain other	MIR133B	TRNA_PROCESSING	ALDH5A1	0.0285714285714286
Lung	MIR543	CELL_RECOGNITION	IL10	0.0285405664002684
Breast	MIR199B-5P	DNA_MODIFICATION	VEGFA	0.0282009064826137
Brain other	MIR429	DEFENSE_RESPONSE_TO_VIRUS	UBE2I	0.0278213156768996
Whole blood	MIR520E	CHROMATIN_ASSEMBLY_OR_DISASSEMBLY	VEGFA	0.0277728457163671
Lung	MIR107	LEUKOCYTE_CHEMOTAXIS	TGFBR3	0.0277357392083509
Esophagus muscularis	MIR107	EPITHELIAL_TO_MESENCHYMAL_TRANSITION	DICER1	0.0270794613663741
Prostate	MIR543	REGULATION_OF_MUSCLE_CONTRACTION	IL10	0.0270074431010553
Brain other	MIR125A-5P	ANDROGEN_RECEPTOR_SIGNALING_PATHWAY	LIPA	0.0269700511948574
Brain other	MIR339-5P	N_TERMINAL_PROTEIN_AMINO_ACID_MODIFICATION	ADRA2A	0.0259236716605435
Brain other	MIR543	RIBONUCLEOTIDE_METABOLIC_PROCESS	CLOCK	0.0255265798355956
Pancreas	MIR590-3P	DEVELOPMENTAL_GROWTH	USF1	0.0254856642236037
Ovary	MIR34C-5P	INTERCELLULAR_JUNCTION_ASSEMBLY	CCND1	0.0245934054019928
Pancreas	MIR449A	EPITHELIAL_TO_MESENCHYMAL_TRANSITION	IL6R	0.0243895154553049
Lung	MIR199B-5P	AMINO_ACID_DERIVATIVE_BIOSYNTHETIC_PROCESS	SERPINE1	0.024046144773699
Heart left ventricle	MIR631	CELLULAR_RESPIRATION	CXCL12	0.0238842011559586
Brain other	MIR107	GLUTAMATE_SIGNALING_PATHWAY	MYH9	0.0232724176660149
Kidney cortex	MIR448	ORGANIC_ACID_METABOLIC_PROCESS	GFPT2	0.0232309582640762
Heart atrial appendage	MIR631	PROTEIN_TARGETING_TO_MITOCHONDRION	CXCL12	0.0230797159414525
Skin	MIR133B	OVULATION_CYCLE	TXNDC5	0.0226457130348248
Pancreas	MIR520D-3P	STEROID_BIOSYNTHETIC_PROCESS	WFS1	0.0226324173783309
Brain other	MIR107	GLUTAMATE_SIGNALING_PATHWAY	BDNF	0.0221543162719633
Esophagus muscularis	MIR206	MITOCHONDRIAL_MEMBRANE_ORGANIZATION_AND_BIOGENESIS	DICER1	0.0220033898788243
Esophagus mucosa	MIR107	OVULATION_CYCLE	DICER1	0.0218475206738101
Breast	MIR520D-3P	NUCLEOSOME_ASSEMBLY	VEGFA	0.0217180603545688
Lung	MIR520C-3P	NUCLEOSOME_ASSEMBLY	VEGFA	0.0217180603545688
Colon sigmoid	MIR876-5P	NEUROTRANSMITTER_SECRETION	TGFBR1	0.0215067198361163
Lung	MIR206	AMINO_ACID_DERIVATIVE_BIOSYNTHETIC_PROCESS	ITGB3	0.0213644232467762
Colon sigmoid	MIR129-5P	NEUROTRANSMITTER_SECRETION	IGF1	0.0205068335848421
Breast	MIR320A	RESPIRATORY_GASEOUS_EXCHANGE	TLK2	0.0203928255652394
Lung	MIR320A	CALCIUM_INDEPENDENT_CELL_CELL_ADHESION	PTEN	0.0200410962263345
Ovary	MIR520C-3P	ACUTE_INFLAMMATORY_RESPONSE	CDK2	0.0199693367384944
Ovary	MIR520D-3P	ACUTE_INFLAMMATORY_RESPONSE	CDK2	0.0199693367384944
Ovary	MIR520A-3P	ACUTE_INFLAMMATORY_RESPONSE	CDK2	0.0199693367384944
Thyroid	MIR193A-3P	ACTIVATION_OF_IMMUNE_RESPONSE	KIT	0.0198371605395858
Artery coronary	MIR34C-5P	INTERLEUKIN_8_PRODUCTION	USF1	0.0195272048213225
Adipose subcutaneous	MIR455-5P	CELLULAR_LIPID_METABOLIC_PROCESS	SOCS3	0.0193864879990767
Whole blood	MIR520C-3P	N_TERMINAL_PROTEIN_AMINO_ACID_MODIFICATION	BMPR2	0.0193531958237841
Breast	MIR449A	COENZYME_BIOSYNTHETIC_PROCESS	IGFBP3	0.0192202462380301
Prostate	MIR520D-3P	LEUKOCYTE_CHEMOTAXIS	CHAF1A	0.018549625298867
Esophagus muscularis	MIR125A-5P	GLAND_DEVELOPMENT	DICER1	0.0180697585716347
Colon transverse	MIR543	NEUROTRANSMITTER_SECRETION	IL10	0.0177679128383354
Heart left ventricle	MIR1208	SPINDLE_ORGANIZATION_AND_BIOGENESIS	TLR4	0.0175998672681939
Brain other	MIR129-5P	RNA_CATABOLIC_PROCESS	APC	0.017544424111137
Brain other	MIR320A	DEFENSE_RESPONSE_TO_VIRUS	FKBP5	0.016756454816286
Kidney cortex	MIR543	ORGANIC_ACID_METABOLIC_PROCESS	IL1A	0.0166720553852016
Brain other	MIR324-3P	REGULATION_OF_NEUROGENESIS	CNR1	0.0164841954218672
Brain other	MIR449A	AEROBIC_RESPIRATION	CPLX2	0.0158119658119658
Brain other	MIR520D-3P	NEGATIVE_REGULATION_OF_CYTOSKELETON_ORGANIZATION_AND_BIOGENESIS	EFNB2	0.0152432164661528
Artery coronary	MIR299-3P	FATTY_ACID_BETA_OXIDATION	VEGFA	0.0152379854345612
Pancreas	MIR429	AEROBIC_RESPIRATION	ADIPOR2	0.0150793650793651
Esophagus muscularis	MIR129-5P	COFACTOR_CATABOLIC_PROCESS	IGF1	0.0147804054054054
Breast	MIR448	INTERLEUKIN_2_PRODUCTION	IRS2	0.0145891712827197
Pancreas	MIR520E	RESPONSE_TO_TOXIN	WFS1	0.0143724696356275
Pancreas	MIR520C-3P	RESPONSE_TO_TOXIN	WFS1	0.0143724696356275
Brain other	MIR34C-5P	TRICARBOXYLIC_ACID_CYCLE_INTERMEDIATE_METABOLIC_PROCESS	SLC25A27	0.0140692640692641
Adipose subcutaneous	MIR512-3P	CYTOPLASM_ORGANIZATION_AND_BIOGENESIS	ADRA2A	0.0140366430260047
Breast	MIR590-3P	REGULATION_OF_IMMUNE_EFFECTOR_PROCESS	ADIPOR1	0.0139952595003746
Brain other	MIR520C-3P	REGULATION_OF_SYNAPSE_STRUCTURE_AND_ACTIVITY	ATF6B	0.0139665083155461
Breast	MIR548C-3P	PHOTOTRANSDUCTION	TPD52	0.0139421510389252
Liver	MIR543	FATTY_ACID_BETA_OXIDATION	IL10	0.0137717379985421
Colon sigmoid	MIR133B	CELL_RECOGNITION	TGFBR1	0.0137676691250205
Ovary	MIR520E	PROTEIN_TARGETING_TO_MITOCHONDRION	CDK2	0.0137164068565764
Thyroid	MIR142-5P	ACTIN_FILAMENT_ORGANIZATION	KIT	0.0135373907992194
Brain other	MIR1324	AEROBIC_RESPIRATION	LIPA	0.0135087719298246
Brain other	MIR590-3P	MONOCARBOXYLIC_ACID_TRANSPORT	INSR	0.0133333333333333
Colon sigmoid	MIR107	NUCLEOTIDE_SUGAR_METABOLIC_PROCESS	DLG5	0.0125
Lung	MIR326	PROTEIN_POLYUBIQUITINATION	ITGB3	0.0122792777398041
Colon sigmoid	MIR133B	CELL_RECOGNITION	INSR	0.0121882631863866
Pancreas	MIR34C-5P	REGULATION_OF_INTERFERON_GAMMA_BIOSYNTHETIC_PROCESS	USF1	0.0120906841479482
Breast	MIR129-5P	INTERLEUKIN_2_PRODUCTION	ESR1	0.0116927793039033
Heart left ventricle	MIR429	SPINDLE_ORGANIZATION_AND_BIOGENESIS	GATA4	0.0116339122171572
Heart left ventricle	MIR556-5P	SPINDLE_ORGANIZATION_AND_BIOGENESIS	GATA4	0.0116339122171572
Brain other	MIR520E	NEUROTRANSMITTER_SECRETION	EIF4B	0.0115551839464883
Breast	MIR449A	COENZYME_BIOSYNTHETIC_PROCESS	TPD52	0.0115424252834078
Breast	MIR485-5P	MITOTIC_SPINDLE_ORGANIZATION_AND_BIOGENESIS	IGFBP3	0.0114821428571429
Kidney cortex	MIR485-5P	MITOTIC_SPINDLE_ORGANIZATION_AND_BIOGENESIS	IGFBP3	0.0114821428571429
Kidney cortex	MIR34C-5P	MITOTIC_SPINDLE_ORGANIZATION_AND_BIOGENESIS	IGFBP3	0.0114821428571429
Kidney cortex	MIR449A	MITOTIC_SPINDLE_ORGANIZATION_AND_BIOGENESIS	IGFBP3	0.0114821428571429
Colon transverse	MIR496	OVULATION_CYCLE	CD86	0.0112244897959184
Breast	MIR429	NEGATIVE_REGULATION_OF_ANGIOGENESIS	CYP1B1	0.0111230233181453
Brain other	MIR346	CELLULAR_RESPIRATION	LIF	0.0110888015493279
Brain other	MIR206	PROTEIN_TARGETING_TO_MITOCHONDRION	FOSB	0.0110362095531587
Brain other	MIR129-5P	RNA_CATABOLIC_PROCESS	CDK5R1	0.0108902406986416
Brain other	MIR326	SMOOTH_MUSCLE_CONTRACTION_GO_0006939	EIF4B	0.0107926286834283
Brain other	MIR520D-3P	NEGATIVE_REGULATION_OF_CYTOSKELETON_ORGANIZATION_AND_BIOGENESIS	DRD1	0.0107886440509732
Breast	MIR590-3P	REGULATION_OF_IMMUNE_EFFECTOR_PROCESS	ESR1	0.0106653598265467
Ovary	MIR449A	GLUTAMINE_FAMILY_AMINO_ACID_METABOLIC_PROCESS	CCND1	0.0103417885372773
Lung	MIR1256	SYNAPTOGENESIS	OGG1	0.0102803380872143
Liver	MIR590-5P	FATTY_ACID_BETA_OXIDATION	IL12A	0.0102573904179409
Esophagus mucosa	MIR125A-5P	POSITIVE_REGULATION_OF_IMMUNE_RESPONSE	DICER1	0.0102469849025043
Brain other	MIR449A	AEROBIC_RESPIRATION	MYH9	0.00990487599652021
Brain other	MIR142-3P	DEFENSE_RESPONSE_TO_VIRUS	SLC1A3	0.00948452807315514
Breast	MIR107	HOMEOSTASIS_OF_NUMBER_OF_CELLS	ESR1	0.00906619162780513
Brain other	MIR617	RNA_3END_PROCESSING	LIF	0.0089527027027027
Ovary	MIR520E	PROTEIN_TARGETING_TO_MITOCHONDRION	FOXF2	0.0089323467230444
Artery coronary	MIR449A	EMBRYO_IMPLANTATION	USF1	0.00871271585557299
Esophagus mucosa	MIR190B	KERATINOCYTE_DIFFERENTIATION	DICER1	0.00854978354978355
Breast	MIR190B	NEGATIVE_REGULATION_OF_IMMUNE_SYSTEM_PROCESS	ESR1	0.00846816502679773
Lung	MIR449A	CALCIUM_INDEPENDENT_CELL_CELL_ADHESION	SERPINE1	0.00842074592074592
Lung	MIR429	CALCIUM_MEDIATED_SIGNALING	CYP1B1	0.00819376062948235
Colon transverse	MIR107	XENOBIOTIC_METABOLIC_PROCESS	DLG5	0.00790513833992094
Lung	MIR324-3P	COFACTOR_METABOLIC_PROCESS	SERPINE1	0.00782870502899742
Breast	MIR320A	RESPIRATORY_GASEOUS_EXCHANGE	ADIPOR1	0.00753968253968254
Whole blood	MIR520E	CHROMATIN_ASSEMBLY_OR_DISASSEMBLY	BMPR2	0.00747036264645628
Whole blood	MIR520A-3P	RESPONSE_TO_IONIZING_RADIATION	BMPR2	0.00717317487266553
Adipose visceral	MIR34C-5P	COENZYME_BIOSYNTHETIC_PROCESS	USF1	0.00698239222829387
Adipose visceral	MIR449A	COENZYME_BIOSYNTHETIC_PROCESS	USF1	0.00698239222829387
Liver	MIR543	FATTY_ACID_BETA_OXIDATION	IL1A	0.00690448791714615
Lung	MIR591	CALCIUM_INDEPENDENT_CELL_CELL_ADHESION	VEGFA	0.00623833644361503
Pancreas	MIR125A-5P	APOPTOTIC_MITOCHONDRIAL_CHANGES	ENPP1	0.00621600621600622
Kidney cortex	MIR325	AMINO_ACID_CATABOLIC_PROCESS	GNB3	0.00613173374613003
Pancreas	MIR590-3P	DEVELOPMENTAL_GROWTH	ADIPOR1	0.00601402479529273
Pancreas	MIR485-5P	POSITIVE_REGULATION_OF_CELL_ADHESION	KCNJ11	0.00591324832810901
Colon sigmoid	MIR133B	CELL_RECOGNITION	DLG5	0.00581996951271615
Brain other	MIR512-3P	RNA_3END_PROCESSING	ADRA2A	0.00581818181818181
Thyroid	MIR125A-5P	APOPTOTIC_MITOCHONDRIAL_CHANGES	IL16	0.00568181818181818
Brain other	MIR34C-5P	TRICARBOXYLIC_ACID_CYCLE_INTERMEDIATE_METABOLIC_PROCESS	CLOCK	0.00550767414403777
Brain other	MIR520E	NEUROTRANSMITTER_SECRETION	ATF6B	0.00523489160628814
Brain other	MIR429	DEFENSE_RESPONSE_TO_VIRUS	SNAP25	0.00518837803320562
Brain other	MIR641	DEFENSE_RESPONSE_TO_VIRUS	SNAP25	0.00518837803320562
Brain other	MIR142-5P	DEFENSE_RESPONSE_TO_VIRUS	SNAP25	0.00518837803320562
Esophagus mucosa	MIR320A	POSITIVE_REGULATION_OF_CELL_ADHESION	DICER1	0.00515222175627388
Pancreas	MIR342-3P	INTERLEUKIN_8_BIOSYNTHETIC_PROCESS	KCNJ11	0.00462745098039217
Whole blood	MIR507	REGULATION_OF_RAS_GTPASE_ACTIVITY	NFKBIA	0.00460714010332331
Pancreas	MIR421	DEVELOPMENTAL_GROWTH	SORBS1	0.00457112316012293
Brain other	MIR199B-5P	PROTEIN_TARGETING_TO_MITOCHONDRION	TRAF2	0.00420244423242926
Adipose subcutaneous	MIR449A	PROTEIN_AMINO_ACID_ADP_RIBOSYLATION	ADRA2A	0.00416666666666665
Lung	MIR206	AMINO_ACID_DERIVATIVE_BIOSYNTHETIC_PROCESS	BDNF	0.00408163265306122
Artery coronary	MIR591	GLUCOSE_CATABOLIC_PROCESS	VEGFA	0.00395256916996047
Brain other	MIR34C-5P	TRICARBOXYLIC_ACID_CYCLE_INTERMEDIATE_METABOLIC_PROCESS	MYH9	0.00395256916996047
Kidney cortex	MIR542-3P	CALCIUM_INDEPENDENT_CELL_CELL_ADHESION	MYH9	0.00377779754492084
Whole blood	MIR520D-3P	ACUTE_INFLAMMATORY_RESPONSE	BMPR2	0.00343053173241852
Breast	MIR34C-5P	COFACTOR_CATABOLIC_PROCESS	TPD52	0.00294117647058824
Kidney cortex	MIR125A-5P	SYNAPTOGENESIS	ENPP1	0.00289123115210072
Brain other	MIR206	PROTEIN_TARGETING_TO_MITOCHONDRION	GPR85	0.0025974025974026
Brain other	MIR448	RIBONUCLEOTIDE_METABOLIC_PROCESS	EFNB2	0.00240384615384616
Heart left ventricle	MIR590-5P	SPINDLE_ORGANIZATION_AND_BIOGENESIS	THBD	0.00227272727272727
Adipose subcutaneous	MIR125A-5P	EMBRYO_IMPLANTATION	ENPP1	0.00204815739245338
Adipose visceral	MIR590-3P	SODIUM_ION_TRANSPORT	USF1	0.00197628458498024
Brain other	MIR520D-3P	NEGATIVE_REGULATION_OF_CYTOSKELETON_ORGANIZATION_AND_BIOGENESIS	ATF6B	0.0018939393939394
Whole blood	MIR206	RRNA_PROCESSING	VEGFA	0.0016260162601626
Whole blood	MIR299-3P	RRNA_PROCESSING	VEGFA	0.0016260162601626
Liver	MIR125A-5P	REGULATION_OF_CHROMOSOME_ORGANIZATION_AND_BIOGENESIS	MAN1B1	0.00133333333333334
Lung	MIR206	AMINO_ACID_DERIVATIVE_BIOSYNTHETIC_PROCESS	TGFBR3	0.000970873786407778
Brain other	MIR330-5P	TRNA_METABOLIC_PROCESS	DRD2	0.000939849624060147
Colon sigmoid	MIR1256	NEUROTRANSMITTER_SECRETION	OGG1	0.000874125874125873
